# Supplementary material for: ﻿Discovery of a new soft-bodied click-beetle genus from Namibia with a unique morphology leads to a modified diagnosis of Drilini (Coleoptera, Elateridae)
Source: Zookeys. 2024 Sep 26;1213:183–97. doi: 10.3897/zookeys.1213.131283 (PMC11450458; doi:10.3897/zookeys.1213.131283)
Supplement: XML Treatment for Namibdrilus [file zookeys.1213.131283-treatment1.xml]

<!DOCTYPE tp:taxon-treatment
  PUBLIC "-//TaxonX//DTD Taxonomic Treatment Publishing DTD v0 20100105//EN" "tax-treatment-NSO.dtd">
<tp:taxon-treatment xmlns:tp="http://www.plazi.org/taxpub"><tp:treatment-meta><kwd-group><label>Taxon classification</label><kwd>
              <named-content content-type="kingdom">Animalia</named-content>
            </kwd><kwd>
              <named-content content-type="order">Coleoptera</named-content>
            </kwd><kwd>
              <named-content content-type="family">Elateridae</named-content>
            </kwd></kwd-group><mixed-citation publication-type="journal"><person-group><name><surname>Kundrata</surname><given-names>Robin</given-names></name><name><surname>Packova</surname><given-names>Gabriela</given-names></name></person-group><article-title>﻿Discovery of a new soft-bodied click-beetle genus from Namibia with a unique morphology leads to a modified diagnosis of <tp:taxon-name><tp:taxon-name-part taxon-name-part-type="tribe">Drilini</tp:taxon-name-part></tp:taxon-name> (<tp:taxon-name><tp:taxon-name-part taxon-name-part-type="order">Coleoptera</tp:taxon-name-part></tp:taxon-name>, <tp:taxon-name><tp:taxon-name-part taxon-name-part-type="family">Elateridae</tp:taxon-name-part></tp:taxon-name>)</article-title><source>Zookeys</source><day>26</day><month>09</month><year>2024</year><volume>1213</volume><fpage>183</fpage><lpage>197</lpage><pub-id pub-id-type="doi">10.3897/zookeys.1213.131283</pub-id></mixed-citation></tp:treatment-meta><tp:nomenclature><label>﻿Genus</label><tp:taxon-name>
            <object-id xmlns:xlink="http://www.w3.org/1999/xlink" content-type="arpha" xlink:type="simple">E51A1E16-E0A7-5E26-ACC8-12A3043A6A0D</object-id>
            <tp:taxon-name-part taxon-name-part-type="genus" reg="Namibdrilus">Namibdrilus</tp:taxon-name-part>
            <object-id xmlns:xlink="http://www.w3.org/1999/xlink" content-type="zoobank" xlink:type="simple">https://zoobank.org/81EF4D52-F9D3-4BF0-B7FD-8BDBD216032E</object-id>
          </tp:taxon-name><tp:taxon-status xmlns:xlink="http://www.w3.org/1999/xlink" xlink:type="simple">gen. nov.</tp:taxon-status><xref ref-type="fig" rid="F1">Figs 1</xref><xref ref-type="fig" rid="F2">, 2</xref><xref ref-type="fig" rid="F3">, 3</xref><xref ref-type="fig" rid="F4">, 4</xref></tp:nomenclature><tp:treatment-sec sec-type="type species" id="SECID0ENLAC"><title>Type species.</title><p><italic><tp:taxon-name><tp:taxon-name-part taxon-name-part-type="genus" reg="Namibdrilus">Namibdrilus</tp:taxon-name-part><tp:taxon-name-part taxon-name-part-type="species" reg="albertalleni">albertalleni</tp:taxon-name-part></tp:taxon-name></italic> sp. nov.; here designated.</p></tp:treatment-sec><tp:treatment-sec sec-type="etymology" id="SECID0E5LAC"><title>Etymology.</title><p>The generic name is derived from the Republic of Namibia, plus <italic><tp:taxon-name><tp:taxon-name-part taxon-name-part-type="genus" reg="Drilus">Drilus</tp:taxon-name-part></tp:taxon-name></italic>, a genus name in <tp:taxon-name><tp:taxon-name-part taxon-name-part-type="family">Elateridae</tp:taxon-name-part></tp:taxon-name>: <tp:taxon-name><tp:taxon-name-part taxon-name-part-type="tribe">Drilini</tp:taxon-name-part></tp:taxon-name>. Gender: masculine.</p></tp:treatment-sec><tp:treatment-sec sec-type="diagnosis" id="SECID0EVMAC"><title>Diagnosis.</title><p><italic><tp:taxon-name><tp:taxon-name-part taxon-name-part-type="genus" reg="Namibdrilus">Namibdrilus</tp:taxon-name-part></tp:taxon-name></italic> gen. nov. can be unequivocally distinguished from its congeners by the robust unidentate mandibles (Fig. <xref ref-type="fig" rid="F2">2A–D</xref>) and the aedeagal median lobe dorsally without a subapical hook (Fig. <xref ref-type="fig" rid="F4">4B, E–G</xref>). Additionally, the following combination of characters can be used to recognize the genus: body (Fig. <xref ref-type="fig" rid="F1">1A, B</xref>) elongate; frontoclypeal region (Fig. <xref ref-type="fig" rid="F2">2A–D</xref>) strongly produced forwards, gradually narrowed toward apex, apically carinate and widely rounded; eyes (Fig. <xref ref-type="fig" rid="F2">2A–D</xref>) large, their frontal separation 1.15 times eye diameter; antenna (Fig. <xref ref-type="fig" rid="F2">2E</xref>) robust, strongly serrate; pronotum (Fig. <xref ref-type="fig" rid="F3">3A, B</xref>) roughly subrectangular, 1.30 times as wide as long, lateral carina not developed; prosternum (Fig. <xref ref-type="fig" rid="F3">3C</xref>) distinctly transverse, without well-developed prosternal process; scutellar shield (Fig. <xref ref-type="fig" rid="F3">3A</xref>) apically subtruncate and medially emarginate; mesoventrite (Fig. <xref ref-type="fig" rid="F3">3C</xref>) narrow, v-shaped; elytra (Figs <xref ref-type="fig" rid="F1">1A</xref>, <xref ref-type="fig" rid="F3">3E</xref>) elongate, with relatively rough surface and without any apparent striae or rows of punctures; abdomen (Figs <xref ref-type="fig" rid="F1">1B</xref>, <xref ref-type="fig" rid="F4">4A</xref>) with eight free visible sternites, the first of which is partly membranous medially; abdominal sternite IX and tergite X (Figs <xref ref-type="fig" rid="F4">4C, D</xref>) not apparently elongate, about 1.5 times as long as wide. Based on its morphology, <italic><tp:taxon-name><tp:taxon-name-part taxon-name-part-type="genus" reg="Namibdrilus">Namibdrilus</tp:taxon-name-part></tp:taxon-name></italic> gen. nov. is similar to genera of the clade D (<italic><tp:taxon-name><tp:taxon-name-part taxon-name-part-type="genus" reg="Drilus">Drilus</tp:taxon-name-part></tp:taxon-name></italic> clade) defined by <xref ref-type="bibr" rid="B16">Kundrata and Bocak (2019)</xref>. For more information and the comparison of <italic><tp:taxon-name><tp:taxon-name-part taxon-name-part-type="genus" reg="Namibdrilus">Namibdrilus</tp:taxon-name-part></tp:taxon-name></italic> gen. nov. with presumably related genera see the identification key and discussion below.</p><fig id="F1" position="float" orientation="portrait"><object-id xmlns:xlink="http://www.w3.org/1999/xlink" content-type="doi" xlink:type="simple">10.3897/zookeys.1213.131283.figure1</object-id><object-id xmlns:xlink="http://www.w3.org/1999/xlink" content-type="arpha" xlink:type="simple">AB02C106-5D88-501D-A13C-B02218E824BB</object-id><label>Figure 1.</label><caption><p><italic><tp:taxon-name><tp:taxon-name-part taxon-name-part-type="genus" reg="Namibdrilus">Namibdrilus</tp:taxon-name-part><tp:taxon-name-part taxon-name-part-type="species" reg="albertalleni">albertalleni</tp:taxon-name-part></tp:taxon-name></italic> gen. et sp. nov., holotype, male <bold>A</bold> habitus, dorsal view <bold>B</bold> habitus, ventral view. Scale bar: 4.0 mm.</p></caption><graphic xmlns:xlink="http://www.w3.org/1999/xlink" xlink:href="zookeys-1213-183_article-131283__-g001.jpg" position="float" orientation="portrait" xlink:type="simple" id="oo_1142208.jpg"><uri content-type="original_file" xlink:type="simple">https://binary.pensoft.net/fig/1142208</uri></graphic></fig><fig id="F2" position="float" orientation="portrait"><object-id xmlns:xlink="http://www.w3.org/1999/xlink" content-type="doi" xlink:type="simple">10.3897/zookeys.1213.131283.figure2</object-id><object-id xmlns:xlink="http://www.w3.org/1999/xlink" content-type="arpha" xlink:type="simple">1A937B85-DC28-5B30-8FE2-E051E5F6D4F7</object-id><label>Figure 2.</label><caption><p><italic><tp:taxon-name><tp:taxon-name-part taxon-name-part-type="genus" reg="Namibdrilus">Namibdrilus</tp:taxon-name-part><tp:taxon-name-part taxon-name-part-type="species" reg="albertalleni">albertalleni</tp:taxon-name-part></tp:taxon-name></italic> gen. et sp. nov., holotype, male <bold>A</bold> head with basal antennomeres, dorsal view <bold>B</bold> head, frontolateral view <bold>C</bold> head, frontal view <bold>D</bold> head, ventral view <bold>E</bold> left antenna, dorsal view. Scale bars: 1.0 mm (<bold>A–D</bold>); 2.0 mm (<bold>E</bold>).</p></caption><graphic xmlns:xlink="http://www.w3.org/1999/xlink" xlink:href="zookeys-1213-183_article-131283__-g002.jpg" position="float" orientation="portrait" xlink:type="simple" id="oo_1142209.jpg"><uri content-type="original_file" xlink:type="simple">https://binary.pensoft.net/fig/1142209</uri></graphic></fig><fig id="F3" position="float" orientation="portrait"><object-id xmlns:xlink="http://www.w3.org/1999/xlink" content-type="doi" xlink:type="simple">10.3897/zookeys.1213.131283.figure3</object-id><object-id xmlns:xlink="http://www.w3.org/1999/xlink" content-type="arpha" xlink:type="simple">05CAECC2-2ECE-57E9-8548-6D0F3CBB6AA2</object-id><label>Figure 3.</label><caption><p><italic><tp:taxon-name><tp:taxon-name-part taxon-name-part-type="genus" reg="Namibdrilus">Namibdrilus</tp:taxon-name-part><tp:taxon-name-part taxon-name-part-type="species" reg="albertalleni">albertalleni</tp:taxon-name-part></tp:taxon-name></italic> gen. et sp. nov., holotype, male <bold>A</bold> head and prothorax, dorsal view <bold>B</bold> head and prothorax, lateral view <bold>C</bold> prothorax and mesothorax, ventral view <bold>D</bold> metathorax, ventral view <bold>E</bold> apical portion of elytra, dorsal view <bold>F</bold> right protarsus, dorsal view <bold>G</bold> left mesotarsus, dorsal view <bold>H</bold> left metatarsus, dorsal view. Scale bars: 1.0 mm (<bold>A, D</bold>); 0.5 mm (<bold>B, C, E, F–H</bold>).</p></caption><graphic xmlns:xlink="http://www.w3.org/1999/xlink" xlink:href="zookeys-1213-183_article-131283__-g003.jpg" position="float" orientation="portrait" xlink:type="simple" id="oo_1142210.jpg"><uri content-type="original_file" xlink:type="simple">https://binary.pensoft.net/fig/1142210</uri></graphic></fig><fig id="F4" position="float" orientation="portrait"><object-id xmlns:xlink="http://www.w3.org/1999/xlink" content-type="doi" xlink:type="simple">10.3897/zookeys.1213.131283.figure4</object-id><object-id xmlns:xlink="http://www.w3.org/1999/xlink" content-type="arpha" xlink:type="simple">F90985DD-B7EE-512C-B4D6-26676F4CEB8E</object-id><label>Figure 4.</label><caption><p><italic><tp:taxon-name><tp:taxon-name-part taxon-name-part-type="genus" reg="Namibdrilus">Namibdrilus</tp:taxon-name-part><tp:taxon-name-part taxon-name-part-type="species" reg="albertalleni">albertalleni</tp:taxon-name-part></tp:taxon-name></italic> gen. et sp. nov., holotype, male <bold>A</bold> abdomen, ventral view <bold>B</bold> male genitalia (undissected), dorsal view <bold>C</bold> abdominal tergites IX and X, dorsal view <bold>D</bold> abdominal sternite IX, ventral view <bold>E</bold> male genitalia, dorsal view <bold>F</bold> male genitalia, lateral view <bold>G</bold> male genitalia, ventral view. Scale bars: 3.0 mm (<bold>A</bold>); 0.2 mm (<bold>B</bold>); 0.5 mm (<bold>C–G</bold>).</p></caption><graphic xmlns:xlink="http://www.w3.org/1999/xlink" xlink:href="zookeys-1213-183_article-131283__-g004.jpg" position="float" orientation="portrait" xlink:type="simple" id="oo_1142211.jpg"><uri content-type="original_file" xlink:type="simple">https://binary.pensoft.net/fig/1142211</uri></graphic></fig></tp:treatment-sec><tp:treatment-sec sec-type="distribution" id="SECID0ESEAE"><title>Distribution.</title><p>Namibia.</p></tp:treatment-sec><ref-list><ref id="B16"><mixed-citation xmlns:xlink="http://www.w3.org/1999/xlink" xlink:type="simple"><person-group><name name-style="western"><surname>Kundrata</surname><given-names>R</given-names></name><name name-style="western"><surname>Bocak</surname><given-names>L</given-names></name></person-group> (<year>2019</year>) <article-title>Molecular phylogeny reveals the gradual evolutionary transition to soft-bodiedness in click-beetles and identifies sub-Saharan Africa as a cradle of diversity for <tp:taxon-name><tp:taxon-name-part taxon-name-part-type="tribe">Drilini</tp:taxon-name-part></tp:taxon-name> (<tp:taxon-name><tp:taxon-name-part taxon-name-part-type="order">Coleoptera</tp:taxon-name-part></tp:taxon-name>: <tp:taxon-name><tp:taxon-name-part taxon-name-part-type="family">Elateridae</tp:taxon-name-part></tp:taxon-name>).</article-title><source>Zoological Journal of the Linnean Society</source><volume>187</volume>: <fpage>413</fpage>–<lpage>452</lpage>. <ext-link xlink:href="10.1093/zoolinnean/zlz033" ext-link-type="doi" xlink:type="simple">https://doi.org/10.1093/zoolinnean/zlz033</ext-link></mixed-citation></ref></ref-list></tp:taxon-treatment>
