# Supplementary material for: ﻿Discovery of a new soft-bodied click-beetle genus from Namibia with a unique morphology leads to a modified diagnosis of Drilini (Coleoptera, Elateridae)
Source: Zookeys. 2024 Sep 26;1213:183–97. doi: 10.3897/zookeys.1213.131283 (PMC11450458; doi:10.3897/zookeys.1213.131283)
Supplement: XML Treatment for Namibdrilus albertalleni [file zookeys.1213.131283-treatment2.xml]

<!DOCTYPE tp:taxon-treatment
  PUBLIC "-//TaxonX//DTD Taxonomic Treatment Publishing DTD v0 20100105//EN" "tax-treatment-NSO.dtd">
<tp:taxon-treatment xmlns:tp="http://www.plazi.org/taxpub"><tp:treatment-meta><kwd-group><label>Taxon classification</label><kwd>
              <named-content content-type="kingdom">Animalia</named-content>
            </kwd><kwd>
              <named-content content-type="order">Coleoptera</named-content>
            </kwd><kwd>
              <named-content content-type="family">Elateridae</named-content>
            </kwd></kwd-group><mixed-citation publication-type="journal"><person-group><name><surname>Kundrata</surname><given-names>Robin</given-names></name><name><surname>Packova</surname><given-names>Gabriela</given-names></name></person-group><article-title>﻿Discovery of a new soft-bodied click-beetle genus from Namibia with a unique morphology leads to a modified diagnosis of <tp:taxon-name><tp:taxon-name-part taxon-name-part-type="tribe">Drilini</tp:taxon-name-part></tp:taxon-name> (<tp:taxon-name><tp:taxon-name-part taxon-name-part-type="order">Coleoptera</tp:taxon-name-part></tp:taxon-name>, <tp:taxon-name><tp:taxon-name-part taxon-name-part-type="family">Elateridae</tp:taxon-name-part></tp:taxon-name>)</article-title><source>Zookeys</source><day>26</day><month>09</month><year>2024</year><volume>1213</volume><fpage>183</fpage><lpage>197</lpage><pub-id pub-id-type="doi">10.3897/zookeys.1213.131283</pub-id></mixed-citation></tp:treatment-meta><tp:nomenclature><label>﻿</label><tp:taxon-name>
            <object-id xmlns:xlink="http://www.w3.org/1999/xlink" content-type="arpha" xlink:type="simple">C9684376-5B08-57F4-8DA9-F39501EDB69F</object-id>
            <tp:taxon-name-part taxon-name-part-type="genus" reg="Namibdrilus">Namibdrilus</tp:taxon-name-part>
            <tp:taxon-name-part taxon-name-part-type="species" reg="albertalleni">albertalleni</tp:taxon-name-part>
            <object-id xmlns:xlink="http://www.w3.org/1999/xlink" content-type="zoobank" xlink:type="simple">https://zoobank.org/CFF2DB6F-C808-411D-81B0-323F1B77859F</object-id>
          </tp:taxon-name><tp:taxon-status xmlns:xlink="http://www.w3.org/1999/xlink" xlink:type="simple">sp. nov.</tp:taxon-status><xref ref-type="fig" rid="F1">Figs 1</xref><xref ref-type="fig" rid="F2">, 2</xref><xref ref-type="fig" rid="F3">, 3</xref><xref ref-type="fig" rid="F4">, 4</xref></tp:nomenclature><tp:treatment-sec sec-type="type material" id="SECID0EQGAE"><title>Type material.</title><p><bold><italic>Holotype</italic></bold> • male, “Namibia, Khomas reg. 140 km SW Windhoek; <named-content xmlns:xlink="http://www.w3.org/1999/xlink" content-type="dwc:verbatimCoordinates" xlink:type="simple"><named-content content-type="geo-json" specific-use="{&#34;type&#34;:&#34;Point&#34;,&#34;coordinates&#34;:[16.299967,-23.247917]}" id="NCID0E5GAE" xlink:type="simple">23°14.875'S, 16°17.998'E</named-content></named-content>; 1382 m; 14.2.2023; J. Halada lgt.” (<abbrev xmlns:xlink="http://www.w3.org/1999/xlink" xlink:title="National Museum, Prague" id="ABBRID0EDHAE" xlink:type="simple">NMPC</abbrev>).</p></tp:treatment-sec><tp:treatment-sec sec-type="etymology" id="SECID0EHHAE"><title>Etymology.</title><p>This species is named after Albert Allen (Idaho, USA), who allowed us to study the unique specimen in his possession, and who kindly donated it to <abbrev xmlns:xlink="http://www.w3.org/1999/xlink" xlink:title="National Museum, Prague" id="ABBRID0ENHAE" xlink:type="simple">NMPC</abbrev>. For recent discussions about the need for protecting stable biological nomenclatural systems, which also includes the problematics of eponyms, we refer to <xref ref-type="bibr" rid="B9">Jiménez-Mejías et al. (2024)</xref>.</p></tp:treatment-sec><tp:treatment-sec sec-type="diagnosis" id="SECID0EVHAE"><title>Diagnosis.</title><p>As for the genus (vide supra).</p></tp:treatment-sec><tp:treatment-sec sec-type="description" id="SECID0E1HAE"><title>Description.</title><p><bold>Male. <italic>Body</italic></bold> (Fig. <xref ref-type="fig" rid="F1">1A, B</xref>) slightly convex dorsally, 3.30 times longer than width at humeri (8.30 mm long, 2.50 mm wide); yellowish brown to light brown, with head and most of abdomen slightly darker, light brown to brown, and elytra reddish brown to dark brown; body surface covered with yellow pubescence.</p><p><bold><italic>Head</italic></bold> (Fig. <xref ref-type="fig" rid="F2">2A–D</xref>) including eyes about 1.15 times as wide as pronotum; surface rather flat, more or less smooth basally, rougher toward apex, punctures sparse and fine but denser and larger basally; frontoclypeal region strongly produced straight forwards between antennae, gradually narrowed toward apex, lateral margins distinctly elevated and thickened above antennal insertions, forming a narrow median furrow, apically again slightly widened, subtruncate, apical margin slightly raised, carinate, very widely rounded. Eyes large, strongly prominent, their minimal frontal separation 1.15 times maximum eye diameter. Labrum covered by frontoclypeal region, visible from frontal view, very short, transverse, with frontal margin slightly concave; sparsely punctate and covered with long semi-erect setae. Mandible unidentate, robust, relatively wide, distinctly curved; base with rough surface covered with long semi-erect setae, apical part shiny. Maxilla with palpus tetramerous, slender, about as long as mandible, palpomere II elongate, palpomere III only slightly longer than wide, terminal palpomere longest, fusiform, apically narrowed, with apex obliquely cut. Labium with palpus trimerous, tiny, less than half length of maxillary palpus, palpomere I short, transverse, terminal palpomere elongate, narrow, fusiform, apically gradually narrowed, obliquely cut. Antenna (Fig. <xref ref-type="fig" rid="F2">2E</xref>) approximately 4.3 mm long, with 11 antennomeres, robust, pectinate from antennomere 3, reaching humeri when oriented backwards; scapus robust, about 1.8 times as long as wide; pedicel minute, shortest, slightly longer than wide; antennomere 3 about twice as long as pedicel, elongate, with ramus about 0.3 times as long as antennomere itself, antennomere 4 elongate, with ramus about as long as antennomere itself, antennomeres 5–10 subequal in length, elongate, with rami about 1.5–1.6 times as long as respective antennomeres, terminal antennomere twice as long as preceding antennomeres, simple, elongate, about 5.5 times as long as wide, apically narrowed, outer side medially shallowly emarginate.</p><p><bold><italic>Pronotum</italic></bold> (Fig. <xref ref-type="fig" rid="F3">3A, B</xref>) roughly subrectangular, 0.6 times as wide as elytra, widest at posterior angles, 1.30 times as wide as long (1.20 mm long, 1.55 mm wide). Anterior margin somewhat widely rounded, slightly produced medially, sides concave, gradually narrowed from anterior margin toward about three-fourths of pronotum length and then distinctly widened at posterior angles, posterior margin simple, trisinuate, rather arcuately and shallowly emarginate medially. Anterior angles inconspicuous; posterior angles short but distinct, divergent, with rough surface, apically narrowly rounded. Lateral carina not developed. Surface of disc relatively rough, sparsely and finely punctate, with moderately dense, long, semi-erect pubescence. Pronotosternal suture very short. Prosternum (Fig. <xref ref-type="fig" rid="F3">3C</xref>) strongly transverse, its surface uneven, sparsely punctate and covered with semi-erect setae, mainly at frontal margin; prosternal lobe absent, frontal margin almost straight; prosternal process absent. Scutellar shield (Fig. <xref ref-type="fig" rid="F3">3A</xref>) flat, tongue-like, elongate, approximately 1.70 times as long as wide, with anterior margin gradually declivitous, medially slightly produced, apex subtruncate, medially slightly emarginate. Mesoventrite (Fig. <xref ref-type="fig" rid="F3">3C</xref>) small, narrow, v-shaped, with posterior margin simply rounded. Mesocoxal cavity open to both mesepimeron and mesanepisternum. Metaventrite (Fig. <xref ref-type="fig" rid="F3">3D</xref>) large, subtrapezoidal, covered with fine punctures and semi-erect pubescence; discrimen incomplete. Elytra (Figs <xref ref-type="fig" rid="F1">1A</xref>, <xref ref-type="fig" rid="F3">3E</xref>) subparallel-sided, only slightly gradually narrowed from humeri to about apical third, both combined 2.30 times as long as wide (5.70 mm long, 2.50 mm wide), 4.75 times as long as pronotum, surface uneven, basally wrinkled, without any distinct striae or lines of punctures, only with several faint costae at basal half, irregularly finely punctate, with long, semi-erect pubescence oriented posteriorly, apices internally slightly divergent, separately rounded; epipleura wider anteriorly, abruptly narrowed near posterior part of metanepisternum, then reduced. Hind wing fully developed. Leg (Figs <xref ref-type="fig" rid="F1">1A, B</xref>, <xref ref-type="fig" rid="F3">3A–D, F–H</xref>) moderately long, slightly compressed, with surface covered with moderately long, semi-erect setae, which are thickened mainly ventrally and apically; coxa robust, elongate; trochanter elongate, slightly widened apically, attached obliquely to femur; femur gradually slightly widened towards apex; tibia slightly longer than femur; tarsus (Fig. <xref ref-type="fig" rid="F3">3F–H</xref>) shorter than tibia, metatarsus relatively longer than pro- and mesotarsus; tarsomeres I–III elongate, widened apically, progressively decreasing in length, tarsomere IV short, ventrally with short membranous lobe, terminal tarsomere long, slender; pretarsal claws simple, slender, slightly curved, basally with long setae.</p><p><bold><italic>Abdomen</italic></bold> (Figs <xref ref-type="fig" rid="F1">1B</xref>, <xref ref-type="fig" rid="F4">4A</xref>) soft, highly flexible, with eight free sternites (II–IX) connected with each other by extensive membranes; sternite II semi-membranous, with two lateral sclerites and two median sclerotizations; all ventrites with sparse, shallow punctures, covered with semi-erect pubescence, which is denser and longer posteriorly and mainly at margins; penultimate ventrite (sternite XIII) with two shallow posterolateral and one rounded median emarginations. Tergites IX and X (Fig. <xref ref-type="fig" rid="F4">4C</xref>) wider than long, weakly connected by membrane, both covered with fine punctures and relatively long setae; tergite IX basally with two sublateral processes, tergite X apically widely rounded. Sternite IX (Fig. <xref ref-type="fig" rid="F4">4D</xref>) about 1.5 times as long as wide, roughly oval, with basal portion medially deeply emarginate, apex rounded, surface finely punctate and sparsely covered with setae; sternite X about 0.45 times as long as sternite IX, slightly longer than wide, somewhat rounded. Male genitalia (Fig. <xref ref-type="fig" rid="F4">4B, E–G</xref>) about 2.6 times as long as wide, about 1.3 times as long as sternite IX; median lobe elongate, distinctly longer than paramere, basally moderately curved in lateral view, with two very short basal struts, dorsally without a subapical hook, rather subparallel-sided in dorsoventral view, slightly widened after half, then slightly but abruptly constricted before apex, apically rounded; paramere distinctly longer than phallobase, with basal half robust and wide, and with apical half distinctly narrowed, divergent, apically narrowly rounded in lateral view; phallobase short, about 1.3 times as wide as long, widely u-shaped.</p><p>Females and immature stages unknown.</p></tp:treatment-sec><tp:treatment-sec sec-type="distribution" id="SECID0ECLAE"><title>Distribution.</title><p>Namibia.</p><sec sec-type="﻿Updated diagnosis of Drilini based on adult males" id="SECID0EHLAE"><title>﻿Updated diagnosis of <tp:taxon-name><tp:taxon-name-part taxon-name-part-type="tribe">Drilini</tp:taxon-name-part></tp:taxon-name> based on adult males</title><p>Body soft, only weakly sclerotized; mandible bidentate (unidentate in <italic><tp:taxon-name><tp:taxon-name-part taxon-name-part-type="genus" reg="Namibdrilus">Namibdrilus</tp:taxon-name-part></tp:taxon-name></italic> gen. nov.); antenna with 11 antennomeres; antennomere II minute, always distinctly shorter than antennomere 3; tarsomere IV shortest, ventrally with short membranous lobe; pretarsal claw with stout setae on outer side of base; abdomen with seven or eight visible sternites (the most basal one can be formed by two separate lateral sclerites connected by membrane); aedeagal median lobe considerably curved laterally, dorsally with subapical hook (without hook in <italic><tp:taxon-name><tp:taxon-name-part taxon-name-part-type="genus" reg="Namibdrilus">Namibdrilus</tp:taxon-name-part></tp:taxon-name></italic> gen. nov.); and phallobase without any posterolateral processes.</p></sec><sec sec-type="﻿Updated diagnosis of clade D (Drilus clade) based on adult males" id="SECID0EBMAE"><title>﻿Updated diagnosis of clade D (<italic><tp:taxon-name><tp:taxon-name-part taxon-name-part-type="genus" reg="Drilus">Drilus</tp:taxon-name-part></tp:taxon-name></italic> clade) based on adult males</title><p>Head often flattened; frontoclypeal region usually more or less produced forwards between antennae; eyes relatively small to medium-sized in Palaearctic species (their frontal separation 1.60–3.00 times eye diameter), large in Afrotropical <italic><tp:taxon-name><tp:taxon-name-part taxon-name-part-type="genus" reg="Namibdrilus">Namibdrilus</tp:taxon-name-part></tp:taxon-name></italic> gen. nov. (their frontal separation 1.15 times eye diameter); antenna serrate to pectinate; pronotum usually less transverse and without sublateral carinae; prosternum without well-developed prosternal process; scutellar shield apically widely rounded to subtruncate; mesoventrite v-shaped, posteriorly simply rounded; elytra often divergent or reduced, with surface uneven, often wrinkled; abdomen with eight visible sternites; sternite IX rounded to oval, basally narrowed; posterior margin of pronotum simple and without emargination or shallowly and arcuately emarginate; abdominal ventrites I–IV never connate.</p><sec sec-type="﻿Genera included" id="SECID0EWMAE"><title>﻿Genera included</title><p><italic><tp:taxon-name><tp:taxon-name-part taxon-name-part-type="genus" reg="Drilorhinus">Drilorhinus</tp:taxon-name-part></tp:taxon-name></italic> Kovalev, Kirejtshuk &amp; Shapovalov, 2019 (Fig. <xref ref-type="fig" rid="F5">5A</xref>); <italic><tp:taxon-name><tp:taxon-name-part taxon-name-part-type="genus" reg="Drilus">Drilus</tp:taxon-name-part></tp:taxon-name></italic> Olivier, 1790 (Fig. <xref ref-type="fig" rid="F5">5B</xref>); <italic><tp:taxon-name><tp:taxon-name-part taxon-name-part-type="genus" reg="Malacodrilus">Malacodrilus</tp:taxon-name-part></tp:taxon-name></italic> Kundrata &amp; Bocak, 2019 (Fig. <xref ref-type="fig" rid="F5">5C</xref>); <italic><tp:taxon-name><tp:taxon-name-part taxon-name-part-type="genus" reg="Malacogaster">Malacogaster</tp:taxon-name-part></tp:taxon-name></italic> Bassi, 1834 (Fig. <xref ref-type="fig" rid="F5">5D</xref>); and <italic><tp:taxon-name><tp:taxon-name-part taxon-name-part-type="genus" reg="Namibdrilus">Namibdrilus</tp:taxon-name-part></tp:taxon-name></italic> gen. nov. (Figs <xref ref-type="fig" rid="F1">1</xref>–<xref ref-type="fig" rid="F4">4</xref>). For more information on individual genera see e.g., <xref ref-type="bibr" rid="B18">Kundrata et al. (2015a)</xref>, <xref ref-type="bibr" rid="B24">Sormova et al. (2018)</xref>, <xref ref-type="bibr" rid="B13">Kovalev et al. (2019)</xref>, <xref ref-type="bibr" rid="B16">Kundrata and Bocak (2019)</xref> and <xref ref-type="bibr" rid="B7">Hoffmannova and Kundrata (2022)</xref>.</p><fig id="F5" position="float" orientation="portrait"><object-id xmlns:xlink="http://www.w3.org/1999/xlink" content-type="doi" xlink:type="simple">10.3897/zookeys.1213.131283.figure5</object-id><object-id xmlns:xlink="http://www.w3.org/1999/xlink" content-type="arpha" xlink:type="simple">176E0507-4183-5117-B98D-FFCE2A83D578</object-id><label>Figure 5.</label><caption><p>Representatives of <tp:taxon-name><tp:taxon-name-part taxon-name-part-type="tribe">Drilini</tp:taxon-name-part></tp:taxon-name> from the clade D (<italic><tp:taxon-name><tp:taxon-name-part taxon-name-part-type="genus" reg="Drilus">Drilus</tp:taxon-name-part></tp:taxon-name></italic> clade), adult males in dorsal view <bold>A</bold><italic><tp:taxon-name><tp:taxon-name-part taxon-name-part-type="genus" reg="Drilorhinus">Drilorhinus</tp:taxon-name-part><tp:taxon-name-part taxon-name-part-type="species" reg="klimenkoi">klimenkoi</tp:taxon-name-part></tp:taxon-name></italic> Kovalev, Kirejtshuk &amp; Shapovalov, 2019, Iran (<abbrev xmlns:xlink="http://www.w3.org/1999/xlink" xlink:title="Albert Allen, Idaho, USA" id="ABBRID0EMQAE" xlink:type="simple">PCAA</abbrev>) <bold>B</bold><italic><tp:taxon-name><tp:taxon-name-part taxon-name-part-type="genus" reg="Drilus">Drilus</tp:taxon-name-part><tp:taxon-name-part taxon-name-part-type="species" reg="flavescens">flavescens</tp:taxon-name-part></tp:taxon-name></italic> (Geoffroy, 1785), Italy (<abbrev xmlns:xlink="http://www.w3.org/1999/xlink" xlink:title="Robin Kundrata, Olomouc, Czech Republic" id="ABBRID0E4QAE" xlink:type="simple">PCRK</abbrev>) <bold>C</bold><italic><tp:taxon-name><tp:taxon-name-part taxon-name-part-type="genus" reg="Malacodrilus">Malacodrilus</tp:taxon-name-part><tp:taxon-name-part taxon-name-part-type="species" reg="hajeki">hajeki</tp:taxon-name-part></tp:taxon-name></italic> Kundrata &amp; Bocak, 2019, Pakistan (<abbrev xmlns:xlink="http://www.w3.org/1999/xlink" xlink:title="Robin Kundrata, Olomouc, Czech Republic" id="ABBRID0EORAE" xlink:type="simple">PCRK</abbrev>) <bold>D</bold><italic><tp:taxon-name><tp:taxon-name-part taxon-name-part-type="genus" reg="Malacogaster">Malacogaster</tp:taxon-name-part><tp:taxon-name-part taxon-name-part-type="species" reg="passerinii">passerinii</tp:taxon-name-part></tp:taxon-name></italic> Bassi, 1834,Tunisia (<abbrev xmlns:xlink="http://www.w3.org/1999/xlink" xlink:title="Robin Kundrata, Olomouc, Czech Republic" id="ABBRID0E6RAE" xlink:type="simple">PCRK</abbrev>). Scale bars: 4.0 mm.</p></caption><graphic xmlns:xlink="http://www.w3.org/1999/xlink" xlink:href="zookeys-1213-183_article-131283__-g005.jpg" position="float" orientation="portrait" xlink:type="simple" id="oo_1142212.jpg"><uri content-type="original_file" xlink:type="simple">https://binary.pensoft.net/fig/1142212</uri></graphic></fig></sec></sec></tp:treatment-sec><tp:treatment-sec><!--Section generated to contain objects referenced in tp:taxon-treatment.--><fig id="F1" position="float" orientation="portrait"><object-id xmlns:xlink="http://www.w3.org/1999/xlink" content-type="doi" xlink:type="simple">10.3897/zookeys.1213.131283.figure1</object-id><object-id xmlns:xlink="http://www.w3.org/1999/xlink" content-type="arpha" xlink:type="simple">AB02C106-5D88-501D-A13C-B02218E824BB</object-id><label>Figure 1.</label><caption><p><italic><tp:taxon-name><tp:taxon-name-part taxon-name-part-type="genus" reg="Namibdrilus">Namibdrilus</tp:taxon-name-part><tp:taxon-name-part taxon-name-part-type="species" reg="albertalleni">albertalleni</tp:taxon-name-part></tp:taxon-name></italic> gen. et sp. nov., holotype, male <bold>A</bold> habitus, dorsal view <bold>B</bold> habitus, ventral view. Scale bar: 4.0 mm.</p></caption><graphic xmlns:xlink="http://www.w3.org/1999/xlink" xlink:href="zookeys-1213-183_article-131283__-g001.jpg" position="float" orientation="portrait" xlink:type="simple" id="oo_1142208.jpg"><uri content-type="original_file" xlink:type="simple">https://binary.pensoft.net/fig/1142208</uri></graphic></fig><fig id="F2" position="float" orientation="portrait"><object-id xmlns:xlink="http://www.w3.org/1999/xlink" content-type="doi" xlink:type="simple">10.3897/zookeys.1213.131283.figure2</object-id><object-id xmlns:xlink="http://www.w3.org/1999/xlink" content-type="arpha" xlink:type="simple">1A937B85-DC28-5B30-8FE2-E051E5F6D4F7</object-id><label>Figure 2.</label><caption><p><italic><tp:taxon-name><tp:taxon-name-part taxon-name-part-type="genus" reg="Namibdrilus">Namibdrilus</tp:taxon-name-part><tp:taxon-name-part taxon-name-part-type="species" reg="albertalleni">albertalleni</tp:taxon-name-part></tp:taxon-name></italic> gen. et sp. nov., holotype, male <bold>A</bold> head with basal antennomeres, dorsal view <bold>B</bold> head, frontolateral view <bold>C</bold> head, frontal view <bold>D</bold> head, ventral view <bold>E</bold> left antenna, dorsal view. Scale bars: 1.0 mm (<bold>A–D</bold>); 2.0 mm (<bold>E</bold>).</p></caption><graphic xmlns:xlink="http://www.w3.org/1999/xlink" xlink:href="zookeys-1213-183_article-131283__-g002.jpg" position="float" orientation="portrait" xlink:type="simple" id="oo_1142209.jpg"><uri content-type="original_file" xlink:type="simple">https://binary.pensoft.net/fig/1142209</uri></graphic></fig><fig id="F3" position="float" orientation="portrait"><object-id xmlns:xlink="http://www.w3.org/1999/xlink" content-type="doi" xlink:type="simple">10.3897/zookeys.1213.131283.figure3</object-id><object-id xmlns:xlink="http://www.w3.org/1999/xlink" content-type="arpha" xlink:type="simple">05CAECC2-2ECE-57E9-8548-6D0F3CBB6AA2</object-id><label>Figure 3.</label><caption><p><italic><tp:taxon-name><tp:taxon-name-part taxon-name-part-type="genus" reg="Namibdrilus">Namibdrilus</tp:taxon-name-part><tp:taxon-name-part taxon-name-part-type="species" reg="albertalleni">albertalleni</tp:taxon-name-part></tp:taxon-name></italic> gen. et sp. nov., holotype, male <bold>A</bold> head and prothorax, dorsal view <bold>B</bold> head and prothorax, lateral view <bold>C</bold> prothorax and mesothorax, ventral view <bold>D</bold> metathorax, ventral view <bold>E</bold> apical portion of elytra, dorsal view <bold>F</bold> right protarsus, dorsal view <bold>G</bold> left mesotarsus, dorsal view <bold>H</bold> left metatarsus, dorsal view. Scale bars: 1.0 mm (<bold>A, D</bold>); 0.5 mm (<bold>B, C, E, F–H</bold>).</p></caption><graphic xmlns:xlink="http://www.w3.org/1999/xlink" xlink:href="zookeys-1213-183_article-131283__-g003.jpg" position="float" orientation="portrait" xlink:type="simple" id="oo_1142210.jpg"><uri content-type="original_file" xlink:type="simple">https://binary.pensoft.net/fig/1142210</uri></graphic></fig><fig id="F4" position="float" orientation="portrait"><object-id xmlns:xlink="http://www.w3.org/1999/xlink" content-type="doi" xlink:type="simple">10.3897/zookeys.1213.131283.figure4</object-id><object-id xmlns:xlink="http://www.w3.org/1999/xlink" content-type="arpha" xlink:type="simple">F90985DD-B7EE-512C-B4D6-26676F4CEB8E</object-id><label>Figure 4.</label><caption><p><italic><tp:taxon-name><tp:taxon-name-part taxon-name-part-type="genus" reg="Namibdrilus">Namibdrilus</tp:taxon-name-part><tp:taxon-name-part taxon-name-part-type="species" reg="albertalleni">albertalleni</tp:taxon-name-part></tp:taxon-name></italic> gen. et sp. nov., holotype, male <bold>A</bold> abdomen, ventral view <bold>B</bold> male genitalia (undissected), dorsal view <bold>C</bold> abdominal tergites IX and X, dorsal view <bold>D</bold> abdominal sternite IX, ventral view <bold>E</bold> male genitalia, dorsal view <bold>F</bold> male genitalia, lateral view <bold>G</bold> male genitalia, ventral view. Scale bars: 3.0 mm (<bold>A</bold>); 0.2 mm (<bold>B</bold>); 0.5 mm (<bold>C–G</bold>).</p></caption><graphic xmlns:xlink="http://www.w3.org/1999/xlink" xlink:href="zookeys-1213-183_article-131283__-g004.jpg" position="float" orientation="portrait" xlink:type="simple" id="oo_1142211.jpg"><uri content-type="original_file" xlink:type="simple">https://binary.pensoft.net/fig/1142211</uri></graphic></fig></tp:treatment-sec><ref-list><ref id="B9"><mixed-citation xmlns:xlink="http://www.w3.org/1999/xlink" xlink:type="simple"><person-group><name name-style="western"><surname>Jiménez-Mejías</surname><given-names>P</given-names></name><name name-style="western"><surname>Manzano</surname><given-names>S</given-names></name><name name-style="western"><surname>Gowda</surname><given-names>V</given-names></name><name name-style="western"><surname>Krell</surname><given-names>F-T</given-names></name><name name-style="western"><surname>Lin</surname><given-names>M-Y</given-names></name><name name-style="western"><surname>Martín-Bravo</surname><given-names>S</given-names></name><name name-style="western"><surname>Martín-Torrijos</surname><given-names>L</given-names></name><name name-style="western"><surname>Feliner</surname><given-names>GN</given-names></name><name name-style="western"><surname>Mosyakin</surname><given-names>SL</given-names></name><name name-style="western"><surname>Naczi</surname><given-names>RFC</given-names></name><name name-style="western"><surname>Acedo</surname><given-names>C</given-names></name><name name-style="western"><surname>Álvarez</surname><given-names>I</given-names></name><name name-style="western"><surname>Crisci</surname><given-names>JV</given-names></name><name name-style="western"><surname>Luceño</surname><given-names>Garcés M</given-names></name><name name-style="western"><surname>Manning</surname><given-names>J</given-names></name><name name-style="western"><surname>Moreno</surname><given-names>Saiz JC</given-names></name><name name-style="western"><surname>Muasya</surname><given-names>AM</given-names></name><name name-style="western"><surname>Riina</surname><given-names>R</given-names></name><name name-style="western"><surname>Sánchez Meseguer</surname><given-names>A</given-names></name><etal/></person-group> (<year>2024</year>) <article-title>Protecting stable biological nomenclatural systems enables universal communication: A collective international appeal.</article-title><source>BioScience</source><volume>74</volume>: <fpage>467</fpage>–<lpage>472</lpage>. <ext-link xlink:href="10.1093/biosci/biae043" ext-link-type="doi" xlink:type="simple">https://doi.org/10.1093/biosci/biae043</ext-link></mixed-citation></ref><ref id="B18"><mixed-citation xmlns:xlink="http://www.w3.org/1999/xlink" xlink:type="simple"><person-group><name name-style="western"><surname>Kundrata</surname><given-names>R</given-names></name><name name-style="western"><surname>Baalbergen</surname><given-names>E</given-names></name><name name-style="western"><surname>Bocak</surname><given-names>L</given-names></name><name name-style="western"><surname>Schilthuizen</surname><given-names>M</given-names></name></person-group> (<year>2015a</year>) <article-title>The origin and diversity of <italic><tp:taxon-name><tp:taxon-name-part taxon-name-part-type="genus">Drilus</tp:taxon-name-part></tp:taxon-name></italic> Olivier, 1790 (<tp:taxon-name><tp:taxon-name-part taxon-name-part-type="family">Elateridae</tp:taxon-name-part></tp:taxon-name>: <tp:taxon-name><tp:taxon-name-part taxon-name-part-type="subfamily">Agrypninae</tp:taxon-name-part></tp:taxon-name>: <tp:taxon-name><tp:taxon-name-part taxon-name-part-type="tribe">Drilini</tp:taxon-name-part></tp:taxon-name>) in Crete based on mitochondrial phylogeny.</article-title><source>Systematics and Biodiversity</source><volume>13</volume>(<issue>1</issue>): <fpage>52</fpage>–<lpage>75</lpage>. <ext-link xlink:href="10.1080/14772000.2014.968236" ext-link-type="doi" xlink:type="simple">https://doi.org/10.1080/14772000.2014.968236</ext-link></mixed-citation></ref><ref id="B24"><mixed-citation xmlns:xlink="http://www.w3.org/1999/xlink" xlink:type="simple"><person-group><name name-style="western"><surname>Sormova</surname><given-names>E</given-names></name><name name-style="western"><surname>Kramp</surname><given-names>K</given-names></name><name name-style="western"><surname>Kundrata</surname><given-names>R</given-names></name></person-group> (<year>2018</year>) <article-title>Diversity and phylogenetic relationships of <italic><tp:taxon-name><tp:taxon-name-part taxon-name-part-type="genus">Drilus</tp:taxon-name-part></tp:taxon-name></italic> Olivier, 1790 (<tp:taxon-name><tp:taxon-name-part taxon-name-part-type="family">Elateridae</tp:taxon-name-part></tp:taxon-name>: <tp:taxon-name><tp:taxon-name-part taxon-name-part-type="subfamily">Agrypninae</tp:taxon-name-part></tp:taxon-name>: <tp:taxon-name><tp:taxon-name-part taxon-name-part-type="tribe">Drilini</tp:taxon-name-part></tp:taxon-name>) in Cyprus.</article-title><source>Zoologischer Anzeiger</source><volume>275</volume>: <fpage>1</fpage>–<lpage>12</lpage>. <ext-link xlink:href="10.1016/j.jcz.2018.04.001" ext-link-type="doi" xlink:type="simple">https://doi.org/10.1016/j.jcz.2018.04.001</ext-link></mixed-citation></ref><ref id="B13"><mixed-citation xmlns:xlink="http://www.w3.org/1999/xlink" xlink:type="simple"><person-group><name name-style="western"><surname>Kovalev</surname><given-names>AA</given-names></name><name name-style="western"><surname>Kirejtshuk</surname><given-names>AG</given-names></name><name name-style="western"><surname>Shapovalov</surname><given-names>AM</given-names></name></person-group> (<year>2019</year>) <article-title><italic><tp:taxon-name><tp:taxon-name-part taxon-name-part-type="genus">Drilorhinus</tp:taxon-name-part></tp:taxon-name></italic>, a new genus of the family <tp:taxon-name><tp:taxon-name-part taxon-name-part-type="family">Drilidae</tp:taxon-name-part></tp:taxon-name> Lacordaire, 1857 (<tp:taxon-name><tp:taxon-name-part taxon-name-part-type="order">Coleoptera</tp:taxon-name-part></tp:taxon-name>: <tp:taxon-name><tp:taxon-name-part taxon-name-part-type="superfamily">Elateroidea</tp:taxon-name-part></tp:taxon-name>) from Iran.</article-title><source>Zootaxa</source><volume>4577</volume>(<issue>1</issue>): <fpage>187</fpage>–<lpage>194</lpage>. <ext-link xlink:href="10.11646/zootaxa.4577.1.12" ext-link-type="doi" xlink:type="simple">https://doi.org/10.11646/zootaxa.4577.1.12</ext-link></mixed-citation></ref><ref id="B16"><mixed-citation xmlns:xlink="http://www.w3.org/1999/xlink" xlink:type="simple"><person-group><name name-style="western"><surname>Kundrata</surname><given-names>R</given-names></name><name name-style="western"><surname>Bocak</surname><given-names>L</given-names></name></person-group> (<year>2019</year>) <article-title>Molecular phylogeny reveals the gradual evolutionary transition to soft-bodiedness in click-beetles and identifies sub-Saharan Africa as a cradle of diversity for <tp:taxon-name><tp:taxon-name-part taxon-name-part-type="tribe">Drilini</tp:taxon-name-part></tp:taxon-name> (<tp:taxon-name><tp:taxon-name-part taxon-name-part-type="order">Coleoptera</tp:taxon-name-part></tp:taxon-name>: <tp:taxon-name><tp:taxon-name-part taxon-name-part-type="family">Elateridae</tp:taxon-name-part></tp:taxon-name>).</article-title><source>Zoological Journal of the Linnean Society</source><volume>187</volume>: <fpage>413</fpage>–<lpage>452</lpage>. <ext-link xlink:href="10.1093/zoolinnean/zlz033" ext-link-type="doi" xlink:type="simple">https://doi.org/10.1093/zoolinnean/zlz033</ext-link></mixed-citation></ref><ref id="B7"><mixed-citation xmlns:xlink="http://www.w3.org/1999/xlink" xlink:type="simple"><person-group><name name-style="western"><surname>Hoffmannova</surname><given-names>J</given-names></name><name name-style="western"><surname>Kundrata</surname><given-names>R</given-names></name></person-group> (<year>2022</year>) Diversity of the paedomorphic snail-eating click-beetle genus <italic><tp:taxon-name><tp:taxon-name-part taxon-name-part-type="genus">Malacogaster</tp:taxon-name-part></tp:taxon-name></italic> Bassi, 1834 (<tp:taxon-name><tp:taxon-name-part taxon-name-part-type="family">Elateridae</tp:taxon-name-part></tp:taxon-name>: <tp:taxon-name><tp:taxon-name-part taxon-name-part-type="subfamily">Agrypninae</tp:taxon-name-part></tp:taxon-name>: <tp:taxon-name><tp:taxon-name-part taxon-name-part-type="tribe">Drilini</tp:taxon-name-part></tp:taxon-name>) in the Mediterranean. Biology 11(10): e1503. <ext-link xlink:href="10.3390/biology11101503" ext-link-type="doi" xlink:type="simple">https://doi.org/10.3390/biology11101503</ext-link></mixed-citation></ref></ref-list></tp:taxon-treatment>
